# Supplementary material for: Does Calorie Restriction Modulate Inflammaging via FoxO Transcription Factors?
Source: Nutrients. 2020 Jun 30;12(7):1959. doi: 10.3390/nu12071959 (PMC7399912; doi:10.3390/nu12071959)
Supplement: Supplementary file 1 [file nutrients-12-01959-s001.zip]

Archive with 5 entries (4 files):
- nutrients-841364-supplementary/
- nutrients-841364-supplementary/Supplemental data v2.docx
- nutrients-841364-supplementary/Supplemental figure S1.tif
- nutrients-841364-supplementary/Supplemental figure S2.tif
- nutrients-841364-supplementary/Supplemental figure S3.tif
